# Supplementary material for: Resident Interventional Spine Course with Didactics and Hands-On Skills Lab
Source: MedEdPORTAL. 2025 Oct 7;21:11551. doi: 10.15766/mep_2374-8265.11551 (PMC12502988; doi:10.15766/mep_2374-8265.11551)
Supplement: Supplementary file 1 — Overview - Spine.pptxPrep Kit Materials.docxBuilding a Low-Cost Spine Simulator.pptxFacilitators Guide.docxSpine Procedure - Guidelines Lecture.pptxSpine Procedure Guidelines Lecture Video.mp4Course Chart Review Guidelines.docxSpine Course - Cases.pptxChart Review Preprocedures Checklist.docxInformed Consent and Procedure Timeout Checklist.docxLumbar Procedure Table Checklist.docxProcedure Descriptions.docxFluoroscopic Spine Procedure Images.pptxSpine Course Pre-Post Survey - Updated.docxSpine Course Pre-Post Survey - Original.docx [file mep_2374-8265.11551-s001.zip]

Archive with 16 entries (16 files):
- A. Overview - Spine.pptx
- B. Prep Kit Materials.docx
- C. Building a Low-Cost Spine Simulator.pptx
- D. Facilitators Guide.docx
- E. Spine Procedure - Guidelines Lecture.pptx
- F. Spine Procedure - Guidelines Lecture Video.mp4
- G. Course Chart Review Guidelines.docx
- H. Spine Course - Cases.pptx
- I. Chart Review Preprocedures Checklist.docx
- J. Informed Consent and Procedure Timeout Checklist.docx
- K. Lumbar Procedure Table Checklist.docx
- L. Procedure Descriptions.docx
- M. Fluoroscopic Spine Procedure Images.pptx
- N. Spine Course Pre-Post Survey - Updated.docx
- O. Spine Course Pre-Post Survey - Original.docx
- _Educational Summary Report 11551.pdf
